# Supplementary material for: Electrochemical Performance of Na3V2(PO4)2F3 Electrode Material in a Symmetric Cell
Source: Int J Mol Sci. 2021 Nov 7;22(21):12045. doi: 10.3390/ijms222112045 (PMC8584735; doi:10.3390/ijms222112045)
Supplement: Supplementary file 1 [file ijms-22-12045-s001.zip]

Archive with 1 entries (1 files):
- ijms-1437634-supplementary.pdf
